# Supplementary material for: Health Implications of Radon Exposure Among Children: A Systematic Review
Source: Children (Basel). 2026 Jan 31;13(2):208. doi: 10.3390/children13020208 (PMC12939725; doi:10.3390/children13020208)
Supplement: Supplementary file 1 [file children-13-00208-s001.zip]

Archive with 1 entries (1 files):
- children-4066054-supplementary.pdf
